# Supplementary material for: Counting Finger and Wrist Movements Using Only a Wrist-Worn, Inertial Measurement Unit: Toward Practical Wearable Sensing for Hand-Related Healthcare Applications
Source: Sensors (Basel). 2023 Jun 18;23(12):5690. doi: 10.3390/s23125690 (PMC10300978; doi:10.3390/s23125690)
Supplement: Supplementary file 1 [file sensors-23-05690-s001.zip]

Archive with 1 entries (1 files):
- sensors-2382773-supplementary.pdf
